# Supplementary material for: Antibody array-based proteome approach reveals proteins involved in grape seed development
Source: Plant Physiol. 2024 Feb 23;195(1):462–78. doi: 10.1093/plphys/kiad682 (PMC11060674; doi:10.1093/plphys/kiad682)
Supplement: kiad682_Supplementary_Data [file kiad682_supplementary_data.zip]

Archive with 2 entries (2 files):
- 1Supplemental Figure S14.pdf
- PP2022RA01550R2_Supplemental_Tables.pdf
